# Supplementary material for: Lung endothelial cytopathic tau is sufficient to impair long-term potentiation during infection
Source: Am J Respir Cell Mol Biol. 2026 Mar 10;74(8):1125–41. doi: 10.1093/ajrcmb/aanag040 (PMC13347185; doi:10.1093/ajrcmb/aanag040)
Supplement: aanag040_Supplementary_Data [file aanag040_supplementary_data.zip]

Archive with 19 entries (19 files):
- coi-disclosure Charu.pdf
- AJRCMB Submission R1 FINAL Supplement - 2026.pdf
- COI- T. Stevens.pdf
- COI_Alexeyev_Mikhail.pdf
- COI_Amy R. Nelson.pdf
- COI_Ayers_Linn.pdf
- COI_Bauman_Allison.pdf
- COI_Chaney_Samantha.pdf
- COI_Chavarria.pdf
- COI_ChungSik Choi.pdf
- COI_Jakob-Korbelin.pdf
- COI_Lee_Ji Young.pdf
- COI_Lin_Mike.pdf
- COI_Nancy Chen.pdf
- COI_Ron Balczon.pdf
- COI_Sayner_Sarah.pdf
- COI_Stevens_Reece.pdf
- COI_Stone_Madeline.pdf
- COI_Zhou_Chun.pdf
